# Supplementary material for: Similarities and differences of a proliferation-inducing ligand expression in lacrimal gland lesions of patients with IgG4-associated ophthalmic diseases and mucosa-associated lymphoid tissue lymphoma
Source: Front Immunol. 2025 Feb 18;16:1514003. doi: 10.3389/fimmu.2025.1514003 (PMC11876129; doi:10.3389/fimmu.2025.1514003)
Supplement: Supplementary file 1 [file Table1.xlsx]

## Sheet: Sheet1
	Cell population of CD138	Cell population of CD20	positive rate of red	positive rate of green	areas of APRIL	positive rate of colocalization	positive area of colocalization coincidence	IgG4
IgG4-ROD	416		0.1026	0.0353	1160	0.0238	13	9.85
	489		0.1232	0.0905	3968	0.0789	79
	460		0.1029	0.0152	857	0.0038	0
	619		0.1367	0.0046	147	0.0016	0	11.7
	1578		0.6095	0.0147	415	0.0157	80
	512		0.1332	0.0055	164	0.0038	0
	418		0.15	0.0197	493	0.026	15	11.7
	658		0.2095	0.001	20	0.0015	0
	695		0.1794	0.0003	8	0	0
	493		0.1	0.0361	1279	0.0419	31	15.9
	575		0.1246	0.0399	1530	0.0161	18
	654		0.1436	0.0079	242	0.0058	5
	2429		0.9346	0.0135	384	0.0136	203	18
	1912		0.7716	0.0278	1310	0.0307	698
	2142		0.789	0.0383	1276	0.0131	20
	282		0.5382	0	0	0	0	18
	447		0.4027	0	0	0	0
	219		0.3967	0	0	0	0
	704		0.1794	0.0698	2461	0.0494	37	16.2
	1144		0.2841	0.0564	2138	0.0546	102
	1702		0.3825	0.082	3973	0.0788	252
	412		0.1205	0.0202	573	0.0169	8	16.2
	295		0.0684	0.0125	566	0.0058	3
	138		0.033	0.0258	1097	0.0165	3
	1109		0.3047	0.0341	1029	0.037	90	14.6
	1230		0.2849	0.0577	3143	0.0475	123
	1619		0.3872	0.0663	2959	0.0816	692
	952		0.2685	0.0288	1225	0.0243	86	14.6
	1474		0.335	0.0698	3159	0.0397	90
	1577		0.375	0.0518	2078	0.043	103
	1539		0.5217	0.1624	9709	0.1808	963	22.9
	1956		0.6749	0.1087	4444	0.1154	626
	1771		0.6192	0.2136	14101	0.2197	1036
	778		0.1926	0.252	14968	0.1128	270	15.9
	679		0.1504	0.1681	7833	0.0668	202
	736		0.1796	0.1347	6215	0.0627	293
	1750		0.6279	0.564	92794	0.4538	7604	23.79
	1881		0.6673	0.5612	79795	0.4544	7788
	1234		0.3289	0.1906	10636	0.1492	1055
	1547		0.405	0.2013	14997	0.1914	2062	22.6
	1644		0.504	0.2275	13609	0.2211	2508
	1729		0.5701	0.3765	32018	0.3116	4519
	2576		0.5576	0.1167	6908	0.0842	669	5
	2011		0.4923	0.1266	5780	0.1429	1327
	2678		0.5547	0.0746	4326	0.0835	1360
MALT lymphoma		2905	71.18	1.98	699	1.98	192	0.53
		3989	86.49	1.99	1021	1.27	160
		3955	84.56	2.57	917	2.28	253
		4218	86.61	12.22	4541	12.51	1668
		3661	72.9	8.04	3289	7.74	706
		4011	84.16	10.89	3867	11.19	1189
		4684	92.9	9.16	4296	8.84	1263
		4927	96.42	9.53	3982	9.4	2122
		4635	94.13	8.67	3945	8.14	995
MALT lymphoma with elevated IgG4 levels	954	7712			1320610			4.55
	126	8060			1521975
	563	6538			1441614
